# Supplementary material for: An Assessment of Antimicrobial Resistant Disease Threats in Canada
Source: PLoS One. 2015 Apr 23;10(4):e0125155. doi: 10.1371/journal.pone.0125155 (PMC4408042; doi:10.1371/journal.pone.0125155)
Supplement: S1 Table — (XLSX) [file pone.0125155.s001.xlsx]

## Sheet: Sheet1
				CRITERIA
Disease	Data Quality	Total Score		Incidence		Mortality		Case Fatality		Communicability		Treatability		Clinical Impact		Public Attention		10 Year Projection of Incidence		Economic Impact		Preventability
					9		5.25		5.25		5.25		7.5		5.25		3		5		2.5		2
		unweighted	weighted	unweighted	weighted	unweighted	weighted	unweighted	weighted	unweighted	weighted	unweighted	weighted	unweighted	weighted	unweighted	weighted	unweighted	weighted	unweighted	weighted	unweighted	weighted
Extended spectrum B-lactamase-producing Enterobacteriaceae (Klebsiella spp. Enterobacter & E. coli)	^	15	77	2	18	2	10.5	1	5.25	1	5.25	1	7.5	2	10.5	1	3	2	10	2	5	1	2
Clostridium difficile	†	15	75	2	18	2	10.5	1	5.25	2	10.5	1	7.5	1	5.25	2	6	1	5	2	5	1	2
Carbapenem-resistant Enterobacteriaceae (Klebsiella spp. Enterobacter & E. coli)	^	14	70.25	1	9	1	5.25	1	5.25	1	5.25	2	15	2	10.5	1	3	2	10	2	5	1	2
Methicillin-resistant Staphylococcus aureus (MRSA)	‡	14	70	2	18	2	10.5	1	5.25	2	10.5	1	7.5	1	5.25	2	6	0	0	2	5	1	2
MDR or XDR tuberculosis (Mycobacterium tuberculosis)	†	13	60.75	1	9	1	5.25	1	5.25	2	10.5	1	7.5	1	5.25	2	6	1	5	2	5	1	2
Erythromycin-resistant Group A Streptococcus	†	13	59.75	1	9	1	5.25	1	5.25	2	10.5	1	7.5	1	5.25	1	3	1	5	2	5	2	4
Vancomycin-Resistant Enterococcus spp.(VRE)	^	13	59.5	1	9	1	5.25	1	5.25	1	5.25	1	7.5	1	5.25	1	3	2	10	2	5	2	4
Drug-resistant Neisseria gonorrhoeae (ceflixime, ceftriaxone, azithromycin, tetracycline)	‡	11	55.5	2	18	0	0	0	0	2	10.5	1	7.5	0	0	1	3	2	10	1	2.5	2	4
Multidrug-resistant Acinetobacter spp.	^	10	49.5	1	9	1	5.25	1	5.25	1	5.25	1	7.5	1	5.25	0	0	1	5	2	5	1	2
Drug-resistant Human Immunodeficiency Virus (HIV)	‡	11	49.5	1	9	1	5.25	1	5.25	0	0	1	7.5	2	10.5	1	3	0	0	2	5	2	4
Drug-resistant Campylobacter spp. (fluoroquinolone, azithromycin or ciprofloxacin)	†	9	48.25	2	18	0	0	0	0	1	5.25	1	7.5	0	0	1	3	2	10	1	2.5	1	2
Drug-resistant Helicobacter pylori	*	8	46	2	18	2	10.5	0	0	2	10.5	0	0	0	0	0	0	1	5	0	0	1	2
Multidrug-resistant Streptococcus pneumoniae	†	9	46	2	18	1	5.25	0	0	2	10.5	0	0	1	5.25	1	3	0	0	0	0	2	4
Azole-resistant Aspergillus spp.	^	9	45.5	0	0	0	0	2	10.5	0	0	2	15	2	10.5	0	0	1	5	1	2.5	1	2
Fluconazole-resistant Candida albicans	^	9	44.25	1	9	1	5.25	1	5.25	0	0	1	7.5	1	5.25	0	0	1	5	2	5	1	2
Drug-resistant non-typhoidal Salmonella (ceftriaxone, ciprofloxacin, or 5 or more drug classes)	†	9	42	1	9	0	0	0	0	1	5.25	1	7.5	1	5.25	1	3	1	5	2	5	1	2
Drug-resistant Bacteroides spp.	*	8	38	0	0	0	0	2	10.5	0	0	1	7.5	2	10.5	0	0	1	5	1	2.5	1	2
Clindamycin-resistant Group B Streptococcus	^	8	37	1	9	1	5.25	0	0	0	0	0	0	1	5.25	1	3	2	10	1	2.5	1	2
Vancomycin-resistant Staphylococcus aureus (VRSA)	*	7	35.5	0	0	0	0	0	0	1	5.25	2	15	1	5.25	1	3	1	5	0	0	1	2
Extended spectrum B-lactamase-producing Providencia stuartii	*	7	35.25	0	0	0	0	1	5.25	1	5.25	1	7.5	1	5.25	0	0	2	10	0	0	1	2
Multidrug-resistant Pseudomonas aeruginosa	^	8	32.25	0	0	0	0	1	5.25	1	5.25	1	7.5	1	5.25	0	0	0	0	2	5	2	4
Drug-resistant Citrobacter spp.	^	6	27.5	0	0	0	0	0	0	1	5.25	1	7.5	1	5.25	0	0	1	5	1	2.5	1	2
Ciprofloxacin-resistant Salmonella Typhi (also azithromycin, ceftriaxone)	^	6	27.5	0	0	0	0	0	0	1	5.25	1	7.5	1	5.25	0	0	1	5	1	2.5	1	2
Drug-resistant Haemophilus influenzae	*	6	25.5	0	0	0	0	1	5.25	2	10.5	0	0	1	5.25	0	0	0	0	1	2.5	1	2
Drug-resistant Aeromonas spp.	*	4	21.5	1	9	0	0	0	0	2	10.5	0	0	0	0	0	0	0	0	0	0	1	2
Drug-resistant Shigella spp. (ciprofloxacin, azithromycin)	^	5	19.75	0	0	0	0	0	0	1	5.25	0	0	0	0	0	0	2	10	1	2.5	1	2
Drug-resistant Chlamydia trachomatis	*	5	17.5	0	0	0	0	0	0	2	10.5	0	0	0	0	1	3	0	0	0	0	2	4
Drug-resistant Influenza A	‡	5	17.5	0	0	0	0	0	0	2	10.5	0	0	0	0	1	3	0	0	0	0	2	4
Multidrug-resistant syphillis (Treponema pallidum)	*	4	17.5	0	0	0	0	0	0	2	10.5	0	0	0	0	0	0	1	5	0	0	1	2
Drug-resistant Chlamydia pneumoniae	*	3	12.5	0	0	0	0	0	0	2	10.5	0	0	0	0	0	0	0	0	0	0	1	2
Drug-resistant pulmonary nontuberculosis Mycobacteria	*	3	9.25	0	0	0	0	0	0	0	0	0	0	1	5.25	0	0	0	0	0	0	2	4
Drug-resistant Cryptococcus	*	1	2	0	0	0	0	0	0	0	0	0	0	0	0	0	0	0	0	0	0	1	2
DATA QUALITY LEGEND
‡	Canadian data, high quality, disease well characterized and understood in Cdn context, part of national surveillance or disease programs, certainty in scoring
†	Canadian data, moderate to poor quality, disease characterized and understood in Cdn context, certainty in scoring
^	good quality non cdn data, disease etiology well understood, moderate confidence in estimates, medium certainty in scoring
*	no Canadian data, limited or no good quality non-cdn data, disease not well understood, uncertainty in scoring
